# Supplementary material for: A Review of Biomonitoring for Atrazine and Atrazine Metabolites Using Blood, Urine, and Sweat-Based Assays
Source: Int J Environ Res Public Health. 2026 Mar 4;23(3):317. doi: 10.3390/ijerph23030317 (PMC13026526; doi:10.3390/ijerph23030317)
Supplement: Supplementary file 1 [file ijerph-23-00317-s001.zip]

Archive with 1 entries (1 files):
- ijerph-4142690-supplementary.pdf
